# Supplementary material for: Predictive Modeling of Kudzu (Pueraria montana) Habitat in the Great Lakes Basin of the United States
Source: Plants (Basel). 2023 Jan 3;12(1):216. doi: 10.3390/plants12010216 (PMC9824185; doi:10.3390/plants12010216)
Supplement: Supplementary file 1 [file plants-12-00216-s001.zip]

Archive with 1 entries (1 files):
- plants-2076621-supplementary.png
